# Supplementary material for: Ambroxol-Enhanced Frequency and Amplitude of Beating Cilia Controlled by a Voltage-Gated Ca2+ Channel, Cav1.2, via pHi Increase and [Cl−]i Decrease in the Lung Airway Epithelial Cells of Mice
Source: Int J Mol Sci. 2023 Nov 30;24(23):16976. doi: 10.3390/ijms242316976 (PMC10707002; doi:10.3390/ijms242316976)
Supplement: Supplementary file 1 [file ijms-24-16976-s001.zip]

Archive with 3 entries (3 files):
- Figure S1 [Ca]_ABXnif_IM_600BW.tif
- Video S1_BeforeABX.mov
- Video S2_ABXstim.mov
